# Supplementary material for: Trained Immunity in Primary Sjögren’s Syndrome: Linking Type I Interferons to a Pro-Atherogenic Phenotype
Source: Front Immunol. 2022 Jul 4;13:840751. doi: 10.3389/fimmu.2022.840751 (PMC9289449; doi:10.3389/fimmu.2022.840751)
Supplement: Supplementary file 2 [file Table_2.xlsx]

## Sheet: Sheet1
Gene_ID	chromosome	start	end	strand	gene_type	gene_name	baseMean	log2FoldChange	lfcSE	pvalue	padj
ENSG00000165029.17	chr9	104781006	104928155	-	protein_coding	ABCA1	827.222	8.77617e-06	0.00144268	0.0886719	0.270124
ENSG00000160179.19	chr21	42199689	42297244	+	protein_coding	ABCG1	201.021	7.21294e-06	0.00144269	0.0398288	0.17224
ENSG00000278540.5	chr17	37084992	37406836	-	protein_coding	ACACA	303.022	2.35795e-07	0.00144266	0.72494	0.858021
ENSG00000142208.17	chr14	104769349	104795751	-	protein_coding	AKT1	4074.61	-8.50689e-05	0.00144371	0.0612343	0.218808
ENSG00000105221.18	chr19	40230317	40285536	-	protein_coding	AKT2	2588.79	6.71437e-05	0.00144327	0.680424	0.831798
ENSG00000108691.9	chr17	34255218	34257203	+	protein_coding	CCL2	153.806	3.42338e-06	0.00144269	0.0158765	0.102988
ENSG00000135218.19	chr7	80369575	80679277	+	protein_coding	CD36	13634.9	-5.45221e-05	0.00144313	0.0125187	0.0894432
ENSG00000062485.19	chr12	56271699	56300391	-	protein_coding	CS	3733.87	-0.136662	0.0604621	0.000649131	0.0151787
ENSG00000187840.5	chr8	38030534	38060365	+	protein_coding	EIF4EBP1	937.982	-0.30573	0.132313	0.0005679	0.0139116
ENSG00000170522.10	chr4	110045846	110199199	-	protein_coding	ELOVL6	13.7378	4.94795e-08	0.00144269	0.991369
ENSG00000169710.9	chr17	82078338	82098294	-	protein_coding	FASN	632.571	-7.54905e-06	0.00144267	0.168572	0.390723
ENSG00000091483.7	chr1	241497603	241519755	-	protein_coding	FH	653.721	-1.6573e-05	0.00144262	0.646794	0.809227
ENSG00000115419.13	chr2	190880821	190965552	+	protein_coding	GLS	894.351	4.44099e-06	0.00144265	0.413467	0.642548
ENSG00000148672.9	chr10	87050202	87094843	-	protein_coding	GLUD1	5070.73	-3.83189e-05	0.0014426	0.0159742	0.103281
ENSG00000206527.10	chr3	123490820	123585053	-	protein_coding	HACD2	1177.55	2.56409e-06	0.00144257	0.789932	0.893024
ENSG00000188921.14	chr9	20999509	21031640	-	protein_coding	HACD4	4014.55	-7.6171e-06	0.00144253	0.44216	0.665633
ENSG00000116478.12	chr1	32292083	32333635	+	protein_coding	HDAC1	2366.03	-2.95377e-05	0.00144255	0.0446636	0.184341
ENSG00000100429.18	chr22	50245183	50251405	-	protein_coding	HDAC10	1258.13	2.75576e-05	0.00144272	0.365921	0.60026
ENSG00000163517.15	chr3	13479724	13506424	+	protein_coding	HDAC11	109.286	-2.17406e-06	0.00144266	0.866556	0.935509
ENSG00000196591.12	chr6	113933028	114011308	-	protein_coding	HDAC2	1021.51	1.54685e-05	0.00144259	0.104099	0.296805
ENSG00000171720.10	chr5	141620876	141636849	-	protein_coding	HDAC3	1401	-0.237563	0.0778057	7.50459e-05	0.00387726
ENSG00000068024.17	chr2	239048168	239401654	-	protein_coding	HDAC4	1012.38	-3.74168e-06	0.00144266	0.427291	0.652725
ENSG00000108840.15	chr17	44076746	44123702	-	protein_coding	HDAC5	1701.14	1.37755e-05	0.00144261	0.153233	0.36976
ENSG00000094631.21	chrX	48801377	48824982	+	protein_coding	HDAC6	1022.46	0.317338	0.172628	0.00143561	0.0241838
ENSG00000061273.18	chr12	47782722	47833132	-	protein_coding	HDAC7	1686.5	-7.36318e-06	0.00144259	0.395787	0.626171
ENSG00000147099.21	chrX	72329516	72573101	-	protein_coding	HDAC8	267.283	1.60716e-05	0.00144261	0.281722	0.522785
ENSG00000048052.23	chr7	18086949	19002416	+	protein_coding	HDAC9	604.995	-5.32855e-06	0.00144267	0.309094	0.548474
ENSG00000100644.17	chr14	61695513	61748259	+	protein_coding	HIF1A	8074.21	-3.30808e-06	0.00144268	0.269224	0.510691
ENSG00000159399.10	chr2	74834127	74893359	+	protein_coding	HK2	3648.35	-2.93343e-06	0.0014426	0.719458	0.854285
ENSG00000113161.17	chr5	75336329	75364001	+	protein_coding	HMGCR	1545.37	-6.23027e-06	0.00144263	0.394003	0.624068
ENSG00000017427.17	chr12	102395874	102481744	-	protein_coding	IGF1	0.347234	2.20873e-07	0.00144269	0.887791
ENSG00000140443.15	chr15	98648539	98964530	+	protein_coding	IGF1R	375.528	-9.35332e-06	0.00144269	0.0221575	0.125209
ENSG00000125538.12	chr2	112829751	112836816	-	protein_coding	IL1B	5258.49	-5.30476e-07	0.00144269	0.752346	0.872085
ENSG00000136244.12	chr7	22725884	22732002	+	protein_coding	IL6	23.2678	1.34239e-06	0.00144269	0.256092	0.49561
ENSG00000073614.13	chr12	280057	389320	-	protein_coding	KDM5A	1955.38	-8.89727e-05	0.00144399	0.535489	0.736273
ENSG00000117139.18	chr1	202724495	202808487	-	protein_coding	KDM5B	582.786	-8.5538e-06	0.00144262	0.385152	0.616681
ENSG00000126012.12	chrX	53191321	53225422	-	protein_coding	KDM5C	2432.62	1.61581e-05	0.00144264	0.0625442	0.220948
ENSG00000012817.16	chrY	19703865	19744939	-	protein_coding	KDM5D	0.241385	1.5375e-07	0.00144269	0.798082
ENSG00000146701.12	chr7	76048051	76067508	+	protein_coding	MDH2	2522.98	-5.96529e-05	0.00144302	3.87013e-05	0.00240801
ENSG00000038945.15	chr8	16107878	16567490	-	protein_coding	MSR1	623.14	1.04521	0.418009	0.00034625	0.0104301
ENSG00000198793.13	chr1	11106535	11262551	-	protein_coding	MTOR	1221.02	8.03844e-06	0.00144263	0.210214	0.444142
ENSG00000110921.14	chr12	109573255	109598125	+	protein_coding	MVK	101.506	7.12871e-05	0.00144354	0.211088	0.445382
ENSG00000025434.19	chr11	47248300	47269033	+	protein_coding	NR1H3	189.666	1.27162e-05	0.00144269	0.0128598	0.091081
ENSG00000170525.21	chr10	6144934	6254644	+	protein_coding	PFKFB3	8127.08	-1.11223e-06	0.00144269	0.626671	0.796776
ENSG00000067057.18	chr10	3066333	3137718	+	protein_coding	PFKP	437.582	3.58024e-06	0.00144262	0.529533	0.732172
ENSG00000079739.17	chr1	63593411	63660245	+	protein_coding	PGM1	828.646	-4.47056e-05	0.00144292	0.00774591	0.0673864
ENSG00000169299.14	chr4	37826660	37862937	+	protein_coding	PGM2	1152.01	-3.93598e-06	0.00144263	0.944345	0.974563
ENSG00000121879.6	chr3	179148114	179240093	+	protein_coding	PIK3CA	845.433	7.68938e-06	0.00144258	0.155889	0.372551
ENSG00000051382.9	chr3	138652698	138834928	-	protein_coding	PIK3CB	1284.81	-3.95839e-05	0.00144285	0.640697	0.805109
ENSG00000171608.16	chr1	9651731	9729114	+	protein_coding	PIK3CD	4898.36	-3.80253e-06	0.00144257	0.0216208	0.124074
ENSG00000105851.11	chr7	106865278	106908980	+	protein_coding	PIK3CG	1621.75	-3.58808e-06	0.00144262	0.625234	0.795712
ENSG00000145675.15	chr5	68215756	68301821	+	protein_coding	PIK3R1	2145.9	5.27342e-05	0.00144314	0.011734	0.0865381
ENSG00000105647.19	chr19	18153163	18170532	+	protein_coding	PIK3R2	290.206	-4.29752e-05	0.00144299	0.210526	0.444439
ENSG00000067225.19	chr15	72199029	72231822	-	protein_coding	PKM	28970.4	-0.199218	0.0748204	0.00023545	0.00814163
ENSG00000117676.14	chr1	26529761	26575030	+	protein_coding	RPS6KA1	4528.85	-5.93146e-06	0.0014426	0.818774	0.908676
ENSG00000108443.14	chr17	59893046	59950574	+	protein_coding	RPS6KB1	699.011	-3.17825e-06	0.00144257	0.783276	0.889577
ENSG00000073578.17	chr5	218241	257082	+	protein_coding	SDHA	1729.95	-1.37137e-05	0.00144242	0.250564	0.490326
ENSG00000117118.10	chr1	17018722	17054032	-	protein_coding	SDHB	1933.78	-1.9547e-05	0.00144262	0.048581	0.193748
ENSG00000143252.16	chr1	161314381	161363206	+	protein_coding	SDHC	1699.93	-5.05251e-06	0.00144258	0.275724	0.51667
ENSG00000204370.13	chr11	112086824	112120016	+	protein_coding	SDHD	2747.38	-1.51043e-06	0.00144261	0.845341	0.923996
ENSG00000145391.14	chr4	139495941	139606699	-	protein_coding	SETD7	1608.06	-1.98728e-05	0.0014426	0.0713012	0.237185
ENSG00000163541.12	chr2	84423528	84460045	-	protein_coding	SUCLG1	1121.82	1.48928e-07	0.00144262	0.952543	0.977987
ENSG00000232810.4	chr6	31575565	31578336	+	protein_coding	TNF	288.8	-7.87265e-06	0.00144269	0.0303703	0.148414
