# Supplementary material for: Trained Immunity in Primary Sjögren’s Syndrome: Linking Type I Interferons to a Pro-Atherogenic Phenotype
Source: Front Immunol. 2022 Jul 4;13:840751. doi: 10.3389/fimmu.2022.840751 (PMC9289449; doi:10.3389/fimmu.2022.840751)
Supplement: Supplementary file 3 [file Table_3.xlsx]

## Sheet: Sheet1
Gene_ID	chromosome	start	end	strand	gene_type	gene_name	baseMean	log2FoldChange	lfcSE	pvalue	padj
ENSG00000165029.17	chr9	104781006	104928155	-	protein_coding	ABCA1	956.684	5.84437e-06	0.00144268	0.134928	0.55007
ENSG00000160179.19	chr21	42199689	42297244	+	protein_coding	ABCG1	246.982	1.17768e-06	0.00144269	0.632372	0.897901
ENSG00000278540.5	chr17	37084992	37406836	-	protein_coding	ACACA	299.217	5.36939e-06	0.00144268	0.0885476	0.48085
ENSG00000142208.17	chr14	104769349	104795751	-	protein_coding	AKT1	3966.72	0.000137728	0.00144591	0.475261	0.830905
ENSG00000105221.18	chr19	40230317	40285536	-	protein_coding	AKT2	2608.2	2.48573e-06	0.00144264	0.671698	0.912961
ENSG00000108691.9	chr17	34255218	34257203	+	protein_coding	CCL2	228.984	3.48962e-06	0.0014427	0.00795464	0.227138
ENSG00000135218.19	chr7	80369575	80679277	+	protein_coding	CD36	12576.7	-1.95014e-06	0.00144266	0.290303	0.721229
ENSG00000062485.19	chr12	56271699	56300391	-	protein_coding	CS	3565.18	2.00032e-05	0.00144259	0.921411	0.979859
ENSG00000187840.5	chr8	38030534	38060365	+	protein_coding	EIF4EBP1	831.308	-1.17433e-05	0.00144268	0.107237	0.511603
ENSG00000170522.10	chr4	110045846	110199199	-	protein_coding	ELOVL6	13.0655	2.61642e-06	0.00144269	0.0270936	0.331468
ENSG00000169710.9	chr17	82078338	82098294	-	protein_coding	FASN	606.788	1.11376e-05	0.0014427	0.00467799	0.182668
ENSG00000091483.7	chr1	241497603	241519755	-	protein_coding	FH	681.207	5.45251e-07	0.00144263	0.751157	0.934963
ENSG00000115419.13	chr2	190880821	190965552	+	protein_coding	GLS	1066.15	-2.43916e-06	0.00144267	0.802701	0.948924
ENSG00000148672.9	chr10	87050202	87094843	-	protein_coding	GLUD1	4901.22	-3.79905e-06	0.00144253	0.882801	0.971219
ENSG00000206527.10	chr3	123490820	123585053	-	protein_coding	HACD2	1212.87	-4.30148e-06	0.00144263	0.558181	0.867894
ENSG00000188921.14	chr9	20999509	21031640	-	protein_coding	HACD4	3985.04	8.34539e-06	0.00144262	0.661458	0.909232
ENSG00000116478.12	chr1	32292083	32333635	+	protein_coding	HDAC1	2281.31	1.07145e-05	0.00144253	0.354782	0.76217
ENSG00000100429.18	chr22	50245183	50251405	-	protein_coding	HDAC10	1334.58	7.8405e-06	0.00144265	0.248116	0.685343
ENSG00000163517.15	chr3	13479724	13506424	+	protein_coding	HDAC11	108.614	-1.96958e-06	0.00144268	0.320185	0.743667
ENSG00000196591.12	chr6	113933028	114011308	-	protein_coding	HDAC2	1094.2	-1.44474e-05	0.00144267	0.230589	0.669568
ENSG00000171720.10	chr5	141620876	141636849	-	protein_coding	HDAC3	1304.79	-6.47537e-06	0.00144251	0.597819	0.884493
ENSG00000068024.17	chr2	239048168	239401654	-	protein_coding	HDAC4	1001.59	5.92644e-06	0.00144269	0.0518585	0.401728
ENSG00000108840.15	chr17	44076746	44123702	-	protein_coding	HDAC5	1849.31	-1.79415e-05	0.00144271	0.610384	0.890086
ENSG00000094631.21	chrX	48801377	48824982	+	protein_coding	HDAC6	1176.87	2.76723e-06	0.00144266	0.0354845	0.356562
ENSG00000061273.18	chr12	47782722	47833132	-	protein_coding	HDAC7	1675.49	-1.84353e-06	0.00144265	0.910034	0.977302
ENSG00000147099.21	chrX	72329516	72573101	-	protein_coding	HDAC8	286.654	6.04873e-06	0.00144264	0.37606	0.772755
ENSG00000048052.23	chr7	18086949	19002416	+	protein_coding	HDAC9	559.991	5.13816e-06	0.00144269	0.397528	0.783797
ENSG00000100644.17	chr14	61695513	61748259	+	protein_coding	HIF1A	7324.64	-4.64941e-07	0.00144268	0.702176	0.921555
ENSG00000159399.10	chr2	74834127	74893359	+	protein_coding	HK2	3693.38	1.22864e-05	0.00144268	0.0306277	0.340457
ENSG00000113161.17	chr5	75336329	75364001	+	protein_coding	HMGCR	1557.23	0.000143553	0.00144626	0.652572	0.906849
ENSG00000017427.17	chr12	102395874	102481744	-	protein_coding	IGF1	0.564419	1.77864e-07	0.0014427	0.829938
ENSG00000140443.15	chr15	98648539	98964530	+	protein_coding	IGF1R	323.73	-6.0362e-06	0.00144269	0.0726168	0.451582
ENSG00000125538.12	chr2	112829751	112836816	-	protein_coding	IL1B	5052.06	1.44453e-06	0.00144269	0.730102	0.929266
ENSG00000136244.12	chr7	22725884	22732002	+	protein_coding	IL6	30.0845	7.09774e-07	0.00144269	0.159911	0.588553
ENSG00000073614.13	chr12	280057	389320	-	protein_coding	KDM5A	2086.17	1.49492e-05	0.0014427	0.0447171	0.384941
ENSG00000117139.18	chr1	202724495	202808487	-	protein_coding	KDM5B	563.453	-1.50793e-05	0.00144269	0.292502	0.722412
ENSG00000126012.12	chrX	53191321	53225422	-	protein_coding	KDM5C	2742	-4.57763e-06	0.00144266	0.323549	0.747808
ENSG00000012817.16	chrY	19703865	19744939	-	protein_coding	KDM5D	0.409929	2.60109e-07	0.0014427	0.877708
ENSG00000146701.12	chr7	76048051	76067508	+	protein_coding	MDH2	2373.97	1.22362e-05	0.00144263	0.68586	0.918814
ENSG00000038945.15	chr8	16107878	16567490	-	protein_coding	MSR1	899.099	-8.31961e-06	0.0014427	0.329668	0.751493
ENSG00000198793.13	chr1	11106535	11262551	-	protein_coding	MTOR	1324.91	8.93235e-06	0.00144268	0.0608962	0.421898
ENSG00000110921.14	chr12	109573255	109598125	+	protein_coding	MVK	113.847	7.99811e-07	0.00144268	0.805908	0.950093
ENSG00000025434.19	chr11	47248300	47269033	+	protein_coding	NR1H3	231.544	-3.51533e-06	0.00144268	0.283499	0.716614
ENSG00000170525.21	chr10	6144934	6254644	+	protein_coding	PFKFB3	7638.74	-2.27797e-05	0.00144278	0.971038	0.992425
ENSG00000067057.18	chr10	3066333	3137718	+	protein_coding	PFKP	471.543	2.60718e-05	0.00144276	0.694012	0.92047
ENSG00000079739.17	chr1	63593411	63660245	+	protein_coding	PGM1	762.601	-1.24376e-05	0.00144267	0.0847698	0.474033
ENSG00000169299.14	chr4	37826660	37862937	+	protein_coding	PGM2	1164.82	-3.15512e-06	0.00144264	0.820474	0.95453
ENSG00000121879.6	chr3	179148114	179240093	+	protein_coding	PIK3CA	903.717	3.24716e-06	0.00144264	0.413492	0.793562
ENSG00000051382.9	chr3	138652698	138834928	-	protein_coding	PIK3CB	1343.9	4.99473e-07	0.00144264	0.910854	0.977418
ENSG00000171608.16	chr1	9651731	9729114	+	protein_coding	PIK3CD	5498.37	8.53156e-06	0.00144266	0.15962	0.588381
ENSG00000105851.11	chr7	106865278	106908980	+	protein_coding	PIK3CG	1661.64	2.08798e-06	0.00144266	0.234686	0.672455
ENSG00000145675.15	chr5	68215756	68301821	+	protein_coding	PIK3R1	1894.61	1.9708e-05	0.00144274	0.0881809	0.480605
ENSG00000105647.19	chr19	18153163	18170532	+	protein_coding	PIK3R2	267.164	2.80565e-06	0.00144269	0.421617	0.799213
ENSG00000067225.19	chr15	72199029	72231822	-	protein_coding	PKM	27095.1	-9.86419e-05	0.00144424	0.490426	0.837167
ENSG00000117676.14	chr1	26529761	26575030	+	protein_coding	RPS6KA1	4580.18	2.04408e-06	0.00144265	0.881792	0.971163
ENSG00000108443.14	chr17	59893046	59950574	+	protein_coding	RPS6KB1	732.375	3.29551e-06	0.00144265	0.296862	0.72613
ENSG00000073578.17	chr5	218241	257082	+	protein_coding	SDHA	1727.96	-1.25315e-05	0.0014425	0.373079	0.77193
ENSG00000117118.10	chr1	17018722	17054032	-	protein_coding	SDHB	1825.3	-1.81374e-05	0.00144269	0.515653	0.849055
ENSG00000143252.16	chr1	161314381	161363206	+	protein_coding	SDHC	1666.46	-2.79849e-06	0.00144263	0.0673672	0.43917
ENSG00000204370.13	chr11	112086824	112120016	+	protein_coding	SDHD	2786.11	-1.61344e-05	0.00144269	0.37811	0.77335
ENSG00000145391.14	chr4	139495941	139606699	-	protein_coding	SETD7	1657.05	-1.76647e-06	0.00144262	0.768125	0.938568
ENSG00000163541.12	chr2	84423528	84460045	-	protein_coding	SUCLG1	1144.96	-6.46881e-06	0.00144266	0.0734233	0.453306
ENSG00000232810.4	chr6	31575565	31578336	+	protein_coding	TNF	237.876	1.93675e-06	0.00144268	0.500141	0.843868
